# Supplementary material for: The international and domestic research trends of targeted therapy in bladder cancer: a bibliometric analysis of the past three decades
Source: Front Oncol. 2026 May 25;16:1850175. doi: 10.3389/fonc.2026.1850175 (PMC13243127; doi:10.3389/fonc.2026.1850175)
Supplement: Supplementary Table 1 — Top 10 most productive journals in English and Chinese publications within this field. [file Table1.xlsx]

## Sheet: Sheet1
	Supplementary Table 1. Top 10 Most Productive Journals in English and Chinese Publications within This Field
		Global (WoSCC&PubMed)				China (CNKI&Wanfang)
		jounal	frequency	IF&JCR quartile 2022	JCR category	jounal	frequency	CSTPCD 2023
	1	Urologic Oncology-Seminars and Original Investigations	32	2.7(Q2)	UROLOGY & NEPHROLOGY	Chinese Journal of Urology	19	Yes
	2	Oncotarget(Dropped)	19	NA	NA	Chinese Journal of Experimental Surgery	18	Yes
	3	Cancers	18	5.2(Q2)	ONCOLOGY	International Journal of Urology and Nephrology	15	Yes
	4	International Journal of Molecular Sciences	18	5.6(Q1)	BIOCHEMISTRY & MOLECULAR BIOLOGY	Journal of Modern Urology	15	Yes
	5	British Journal of Cancer	17	8.8(Q1)	ONCOLOGY	Chinese Journal of Gerontology	12	Yes
	6	Clinical Cancer Research	17	11.5(Q1)	ONCOLOGY	Medical Recapitulate	10	Yes
	7	Expert Review of Anticancer Therapy	16	3.3(Q3)	ONCOLOGY	Journal of Clinical Urology	9	Yes
	8	Plos One	15	3.7(Q2)	UROLOGY & NEPHROLOGY	Journal of Contemporary Urologic and Reproductive Oncology	9	Yes
	9	Bju International	13	4.5(Q1)	UROLOGY & NEPHROLOGY	Shandong Medical Journal	8	Yes
	10	Journal of Urology	13	6.6(Q1)	ONCOLOGY	Journal of Modern Oncology	8	Yes
