# Supplementary material for: The international and domestic research trends of targeted therapy in bladder cancer: a bibliometric analysis of the past three decades
Source: Front Oncol. 2026 May 25;16:1850175. doi: 10.3389/fonc.2026.1850175 (PMC13243127; doi:10.3389/fonc.2026.1850175)
Supplement: Supplementary Table 2 — Top 10 most cited articles in English and Chinese publications within this field. [file Table2.xlsx]

## Sheet: Sheet1
	Supplementary Table 2. Top 10 Most Cited Articles in English and Chinese Publications within This Field
		English (WoSCC&PubMed)
		title	citations	jounal	year
	1	Comprehensive Molecular Characterization of Urothelial Bladder Carcinoma	2178	Nature	2014
	2	Bladder Cancer	882	Lancet	2009
	3	Bladder Cancer: A Review	847	Journal of the American Medical Association (JAMA)	2020
	4	Treatment of Muscle-Invasive and Advanced Bladder Cancer in 2020	505	CA: A Cancer Journal for Clinicians	2020
	5	Synthesizing AND Gate Genetic Circuits Based on CRISPR-Cas9 for Identification of Bladder Cancer Cells	457	Nature Communications	2014
	6	miR-200 Expression Regulates Epithelial-to-Mesenchymal Transition in Bladder Cancer Cells and Reverses Resistance to Epidermal Growth Factor Receptor Therapy	373	Clinical Cancer Research	2009
	7	An Oncofetal Glycosaminoglycan Modification Provides Therapeutic Access to Cisplatin-Resistant Bladder Cancer	334	European Urology	2017
	8	Oncogenic FGFR3 Gene Fusions in Bladder Cancer	296	Human Molecular Genetics	2013
	9	Effect of p21WAF1/CIP1 Expression on Tumor Progression in Bladder Cancer	269	Journal of the National Cancer Institute (JNCI)	1998
	10	EGFR as a Potential Therapeutic Target for a Subset of Muscle-Invasive Bladder Cancers Presenting a Basal-Like Phenotype	264	Science Translational Medicine	2014
		Chinese (CNKI&Wanfang)
		title	citations	jounal	year
	1	Advances in the Treatment of High-Risk Non-Muscle-Invasive Bladder Cancer (NMIBC)	26	Shandong Medical Journal	2017
	2	Screening of Bladder Cancer-Specific Binding Peptides Using in vivo Phage Display Technology	22	Chinese Journal of Immunology	2015
	3	Experimental Study on Adenovirus-Mediated Thymidine Kinase Gene Therapy for Bladder Cancer Regulated by Human Telomerase Reverse Transcriptase Promoter	18	Chinese Journal of Urology	2005
	4	Research Progress of Vascular Endothelial Growth Factor in Bladder Cancer	17	Journal of Medical Research & Combat Trauma Care	2018
	5	Inhibition of miR-130b-3p Suppresses Bladder Cancer Cell Proliferation by Upregulating PTEN and Inactivating PI3K-AKT and Integrin β1/FAK Signaling Pathways	16	Chinese Journal of Biochemistry and Molecular Biology	2017
	6	Effects of Survivin Small Interfering RNA on Biological Behavior of Bladder Cancer T24 Cells	15	Chinese Journal of Cancer	2008
	7	Current Status of Targeted Therapy for Bladder Cancer	13	Journal of Medical Research & Combat Trauma Care	2019
	8	Expression of miR-372-3p in Bladder Cancer Tissues and Its Effects on Proliferation, Migration and Invasion of Bladder Cancer Cells	13	Chinese Journal of Cancer Biotherapy	2018
	9	Molecular Mechanism of Long Non-Coding RNA PTENP1 in the Oncogenesis and Progression of Bladder Cancer	13	Journal of Southern Medical University	2017
	10	Research Progress of lncRNA-Regulated Epithelial-Mesenchymal Transition Mechanism in Bladder Cancer Stem Cells	12	Journal of Medical Research & Combat Trauma Care	2017
